# Supplementary material for: Spp1 Appears to Be a Key Gene for Sporadic Obstructive Hydrocephalus in the Absence of AQP4
Source: Int J Mol Sci. 2025 Oct 22;26(21):10290. doi: 10.3390/ijms262110290 (PMC12609145; doi:10.3390/ijms262110290)
Supplement: Supplementary file 1 [file ijms-26-10290-s001.zip]

Archive with 1 entries (1 files):
- ijms-3917018-supplementary.pdf
